# Supplementary material for: Extracellular nicotinamide phosphoribosyltransferase boosts IFNγ-induced macrophage polarization independently of TLR4
Source: iScience. 2022 Mar 23;25(4):104147. doi: 10.1016/j.isci.2022.104147 (PMC8990213; doi:10.1016/j.isci.2022.104147)
Supplement: Table S3. Combinatory evaluation, related to Figure 4 — Evaluation of possible additivity or synergy of IFNγ+eNAMPT between the most up-regulated genes revealed by RNAseq analysis. [file mmc2.xlsx]

## Sheet: Foglio1
	log2 fold change			fold change			eNAMPT*IFN foldchange
	eNAMPT	IFN	IFN+eNAMPT	eNAMPT	IFN	IFN+eNAMPT	Effetto
Serpina3f	0.898013	8.34275	9.01278	1.8635	324.652	516.554	604.989	As expected
Serpina3g	0.60565	8.22394	8.96874	1.52166	298.987	501.024	454.958
Gbp4	0.561289	6.15641	6.79576	1.47559	71.3286	111.103	105.252
Iigp1	0.337673	6.15641	6.76317	1.26372	71.3286	108.622	90.1392
Cd40	2.08921	3.75288	5.2925	4.25516	13.4812	39.1922	57.3646
Batf2	0.866969	4.97299	5.13049	1.82383	31.4064	35.0293	57.2798
Irf8	0.125313	4.14022	4.76207	1.09074	17.6331	27.1348	19.2332
Gbp2	0.652898	4.15341	4.71525	1.57232	17.7951	26.2682	27.9796
Tagap	1.08446	3.6779	4.3487	2.12057	12.7984	20.3747	27.14
Nos2	0.860236	2.85033	4.31616	1.81534	7.21164	19.9201	13.0915
Cd83	0.780919	2.70843	3.95783	1.71823	6.53609	15.5391	11.2305
Il12a	3.31111	0.423196	3.93587	9.92526	1.34089	15.3043	13.3087
Gbp7	0.327391	3.90561	3.91584	1.25474	14.9867	15.0933	18.8045
Sdc4	1.75057	1.74123	3.78344	3.36491	3.3432	13.7699	11.2496
Ifi47	0.257822	3.28674	3.69787	1.19567	9.75908	12.9769	11.6687
Gbp3	0.437806	3.1596	3.68146	1.35454	8.93581	12.8301	12.1039
Tmem173	-0.313776	3.65729	3.68106	0.804533	12.617	12.8265	10.1508
Mt2	0.376652	2.66006	3.67321	1.29833	6.3206	12.757	8.20619
Il6	2.4692	0.931966	3.61817	5.53738	1.90787	12.2794	10.5646
Marcksl1	3.57554	0.667677	3.59274	11.9218	1.58851	12.0648	18.938
Ccl8	-0.51299	3.80092	3.58353	0.700769	13.9377	11.9881	9.7671
Fgl2	-0.624621	3.94753	3.53217	0.64859	15.4285	11.5688	10.0068
Cd274	0.720081	3.15383	3.43053	1.64727	8.90014	10.7819	14.661
Nod1	0.50723	3.33598	3.39636	1.42132	10.0979	10.5294	14.3523
Slc28a2	0.278219	2.69641	3.2398	1.2127	6.48187	9.44661	7.86054
Il12rb1	0.353814	3.53508	3.22101	1.27793	11.5922	9.32439	14.8141
Zyx	0.312529	3.36923	3.17152	1.24188	10.3333	9.00996	12.8327
Igtp	0.0173908	3.25643	3.14758	1.01213	9.55618	8.86169	9.67207
Cd38	2.32912	1.52136	3.13617	5.025	2.87062	8.79189	14.4249
Ifi205	1.31581	2.34644	3.10383	2.48943	5.08569	8.59698	12.6605
Cd69	2.40154	6.15641	6.77615	5.28365	71.3286	109.604	376.876	Less than expected
Gbp5	2.3381	6.15641	6.45035	5.05635	71.3286	87.4479	360.663
Ptgs2	4.44081	6.15641	6.17576	21.7179	71.3286	72.2916	1549.11
Tarm1	3.44165	6.15641	6.14076	10.8652	71.3286	70.5592	775.002
Tnf	3.36901	2.42246	4.60306	10.3318	5.36084	24.303	55.3869
Acod1	2.37316	3.27304	4.36794	5.18076	9.66683	20.6481	50.0816
Ralgds	2.40844	4.13943	4.28415	5.30902	17.6235	19.4831	93.5635
Icam1	2.56293	3.31154	4.25577	5.90905	9.92828	19.1036	58.6666
Irf1	1.14664	4.00619	4.20999	2.21398	16.0688	18.5069	35.576
Socs3	3.63395	5.21004	6.13393	12.4144	37.015	70.2259	459.521
Socs1	0.998486	5.91981	6.02695	1.9979	60.5397	65.2067	120.952
Slco3a1	2.91159	3.22571	4.05901	7.52448	9.35485	16.6681	70.3904
Cdc42ep2	2.26666	2.79967	3.37183	4.81207	6.9628	10.3519	33.5055
Cxcl9	0.412537	8.14578	10.0131	1.33102	283.219	1033.34	376.972	More than expected
Cxcl10	1.13348	2.77783	5.2268	2.19387	6.85822	37.4477	15.046
Il1b	2.579	0.190831	4.92529	5.97524	1.14142	30.3851	6.82026
Cxcl11	0.164591	3.18022	4.68389	1.12085	9.06444	25.7034	10.1599
Upp1	0.555913	3.28721	4.54696	1.4701	9.76223	23.376	14.3514
Il12b	2.42574	0.0936064	4.05167	5.37305	1.06703	16.5835	5.73323
Ifitm1	-0.702362	2.20873	3.56352	0.614565	4.62268	11.823	2.84094
